# Supplementary material for: Assessing Healthcare Workers’ Knowledge and Their Confidence in the Diagnosis and Management of Human Monkeypox: A Cross-Sectional Study in a Middle Eastern Country
Source: Healthcare (Basel). 2022 Sep 8;10(9):1722. doi: 10.3390/healthcare10091722 (PMC9498667; doi:10.3390/healthcare10091722)
Supplement: Supplementary file 1 [file healthcare-10-01722-s001.zip]

Archive with 3 entries (3 files):
- Consent_Form.pdf
- Ethical-Permission-Confidential-No-to-be-published.pdf
- Supplementary.pdf
